# Supplementary material for: In Vivo Evaluation of a Nanoemulsion-Delivered Chromium(III)–Triazole Complex Against Fluconazole-Resistant Candida albicans
Source: J Fungi (Basel). 2026 Jun 2;12(6):403. doi: 10.3390/jof12060403 (PMC13301959; doi:10.3390/jof12060403)
Supplement: Supplementary file 1 [file jof-12-00403-s001.zip]

Archive with 1 entries (1 files):
- jof-4308615-supplementary.pdf
